# Supplementary material for: Investigation of Rice Yields and Critical N Losses from Paddy Soil under Different N Fertilization Rates with Iron Application
Source: Int J Environ Res Public Health. 2022 Jul 17;19(14):8707. doi: 10.3390/ijerph19148707 (PMC9318169; doi:10.3390/ijerph19148707)
Supplement: Supplementary file 1 [file ijerph-19-08707-s001.zip]

Archive with 1 entries (1 files):
- ijerph-1780893-supplementary.pdf
